# Supplementary material for: Comparative Efficacy of Interventions for the Management of Oral Submucous Fibrosis: A Systematic Review and Network Meta-Analysis
Source: J Pers Med. 2022 Aug 1;12(8):1272. doi: 10.3390/jpm12081272 (PMC9409832; doi:10.3390/jpm12081272)
Supplement: Supplementary file 1 [file jpm-12-01272-s001.zip]

Archive with 1 entries (1 files):
- jpm-1808713-supplementary.pdf
